# Supplementary material for: The Health Effects of Dietary Nitrate on Sarcopenia Development: Prospective Evidence from the UK Biobank
Source: Foods. 2024 Dec 27;14(1):43. doi: 10.3390/foods14010043 (PMC11719679; doi:10.3390/foods14010043)
Supplement: Supplementary file 1 [file foods-14-00043-s001.zip]

Archive with 1 entries (1 files):
- foods-3362357-supplementary.pdf
